# Supplementary material for: Injection of cocaine is associated with a recent HIV outbreak in people who inject drugs in Luxembourg
Source: PLoS One. 2019 May 16;14(5):e0215570. doi: 10.1371/journal.pone.0215570 (PMC6522034; doi:10.1371/journal.pone.0215570)
Supplement: S1 Dataset — Epidemiological information of 170 injector drug users interviewed at the SDCF between October 2015 and December 2017 using a standardized questionnaire including: demographic and social characteristics, drug use patterns, risk and harm reduction behaviours and infectious diseases status. (XLSX) [file pone.0215570.s001.xlsx]

## Sheet: liste
id patient	ref	annee naissance	date premiere conso	conso actu ?	conso regulière ?	drogues actuelles	partage seringue	partage drogue	preserv partenaire occa	facteurs de risque	hiv now	prog sub
1	01-001	1981	1995	y	y	cannabis § héroïne § cocaïne	jamais	souvent	toujours	UDVI: § drogues par voie intranasale: § partenaire sexuel HCV positif: § procédure médicale invasive: § accident de piqûre: § tatouage: § prostitution: § comportement homo- /bisexuel: § entourage positif (non sexuel): § piercing:	n	y
2	01-002	1970	1985	y	y	cannabis § héroïne § cocaïne	jamais	parfois	parfois	UDVI:1986 § partenaire sexuel HCV positif: § procédure médicale invasive:1986 § tatouage:1996 § prostitution:1990 § emprisonnnement:1996 § piercing:	n	y
3	01-003	1973	1996	y	y	cannabis § héroïne § cocaïne § speedball	jamais	jamais	toujours	UDVI: § drogues par voie intranasale: § entourage positif (non sexuel):	n	y
4	01-004	1973	1991	y	y	héroïne	jamais	jamais	toujours	UDVI: § drogues par voie intranasale: § tatouage: § entourage positif (non sexuel): § emprisonnnement:	n	y
5	01-005	1971	2001	y	y	héroïne § cocaïne	jamais	parfois	toujours	UDVI:2001 § drogues par voie intranasale:2001 § partenaire sexuel HCV positif:2008 § tatouage:2009 § entourage positif (non sexuel):2001	n	y
6	01-006	1964	1984	y	y	héroïne	jamais	jamais	toujours	UDVI:1990 § drogues par voie intranasale: § tatouage:1985 § entourage positif (non sexuel):1990	n	y
7	01-007	1953	1973	y	y	héroïne	jamais	jamais	souvent	UDVI:1973 § drogues par voie intranasale:	n	n
8	01-008	1962	1975	y	y	cannabis § héroïne	jamais	jamais	toujours	UDVI:1975 § drogues par voie intranasale:1975 § partenaire sexuel HCV positif:1995 § procédure médicale invasive: § accident de piqûre: § tatouage:1975 § entourage positif (non sexuel): § emprisonnnement:1999	y	y
9	01-009	1970	1982	n	n	héroïne	jamais	jamais	jamais	UDVI:1982	n	n
10	01-010	1965	1996	y	y	héroïne	jamais	jamais	jamais	UDVI:2005 § drogues par voie intranasale:	n	y
11	01-011	1964	1985	y	y	héroïne	jamais	jamais	toujours	UDVI: § transfusion sanguine: § drogues par voie intranasale: § accident de piqûre: § tatouage: § entourage positif (non sexuel):	n	n
12	01-012	1979	1995	y	y	héroïne	jamais	jamais	jamais	UDVI: § drogues par voie intranasale:	n	y
13	01-013	1971	1987	y	y	cocaïne	jamais	jamais	jamais	UDVI: § drogues par voie intranasale:	n	y
14	01-014	1984	2000	y	y	héroïne § cocaïne	jamais	jamais	pas de réponse	UDVI:2000	n	n
15	01-015	1965	2000	y	y	héroïne § cocaïne	jamais	jamais	jamais	UDVI: § tatouage:	n	y
16	01-016	1982	1994	y	y	héroïne	jamais	souvent	souvent	UDVI: § drogues par voie intranasale: § procédure médicale invasive: § tatouage:	n	n
17	01-017	1968	1995	y	y	héroïne	jamais	souvent	toujours	UDVI: § transfusion sanguine: § drogues par voie intranasale: § procédure médicale invasive: § emprisonnnement: § piercing:	n	n
18	01-018	1968	1985	y	y	cannabis § héroïne § cocaïne § crack / freebase § speedball	jamais	souvent	toujours	UDVI:1985 § transfusion sanguine:2015 § drogues par voie intranasale:1985 § partenaire sexuel HCV positif:1993 § tatouage:2003 § prostitution:2015 § piercing:2009	n	n
19	01-019	1977		y	y	données manquantes	jamais	jamais	souvent	UDVI:1995 § drogues par voie intranasale:1995 § partenaire sexuel HCV positif:1995 § tatouage:2000 § piercing:2012	n	m
20	01-020	1975	2005	y	y	cannabis § cocaïne § crack / freebase	souvent	souvent	toujours	UDVI:2010 § drogues par voie intranasale:2005 § procédure médicale invasive:1990 § tatouage: § emprisonnnement:1990 § piercing:2010	n	y
21	01-021	1973		y	y	cannabis § héroïne § cocaïne § speedball	jamais	parfois	toujours	UDVI:1990 § drogues par voie intranasale:1990 § tatouage:2008 § prostitution:2007	n	y
22	01-022	1993	2009	y	y	cannabis § héroïne § cocaïne § crack / freebase	jamais	souvent	toujours	UDVI:2013 § drogues par voie intranasale: § tatouage:2009 § emprisonnnement:2015 § piercing:2010	n	y
23	01-023	1966	1980	y	y	cannabis § héroïne § cocaïne § crack / freebase	données manquantes	jamais	toujours	drogues par voie intranasale:1984 § procédure médicale invasive:2013	n	n
24	01-024	1955		y	y	cannabis § héroïne § cocaïne	jamais	souvent	toujours	UDVI:1987 § drogues par voie intranasale:1970 § emprisonnnement:2005	n	n
25	01-025	1975		y	y	héroïne § cocaïne	jamais	souvent	toujours	UDVI:2005 § transfusion sanguine:2007 § drogues par voie intranasale:1994 § procédure médicale invasive:2007 § emprisonnnement:2012	n	n
26	01-026	1971		y	n	cannabis § héroïne	jamais	jamais	jamais	drogues par voie intranasale:2004 § partenaire sexuel HCV positif:2004 § tatouage:1995 § emprisonnnement:2007	n	n
27	01-027	1989		y	y	cannabis § cocaïne	jamais	toujours	toujours	drogues par voie intranasale:2015 § procédure médicale invasive:2008 § emprisonnnement:2010	n	n
28	01-028	1980		y	y	cannabis § héroïne § cocaïne	jamais	données manquantes	données manquantes	emprisonnnement:2006	n	m
29	01-029	1976	1997	y	y	héroïne	jamais	souvent	toujours	tatouage:1992	n	y
30	01-030	1976	1991	n	n	autre, spécifier	jamais	jamais	souvent	tatouage:2008 § piercing:1990	n	y
31	01-031	1973	1988	y	y	cannabis § héroïne § speedball	parfois	souvent	toujours	UDVI:2003 § drogues par voie intranasale:2012 § tatouage:1996 § emprisonnnement:1996	n	y
32	01-032	1980	1995	y	y	héroïne	jamais	parfois	jamais	UDVI:1993 § drogues par voie intranasale:1995 § procédure médicale invasive:1984 § prostitution:1998 § comportement homo- /bisexuel: § emprisonnnement:2015	y	y
33	01-033	1968	2004	y	n	cannabis § héroïne	jamais	parfois	toujours	UDVI:	n	y
34	01-034	1976	1991	y	n	héroïne § cocaïne	parfois	parfois	toujours	UDVI: § tatouage: § piercing:	n	y
35	01-035	1992	2008	n	n	héroïne § cocaïne	jamais	parfois	toujours	UDVI:	n	n
37	01-036	1965	2008	y	n	héroïne	jamais	jamais	pas de réponse	UDVI:	n	y
38	01-037	1968	1984	y	n	cannabis	jamais	jamais	toujours	UDVI:	n	y
39	01-038	1958		y	y	cannabis § héroïne	pas de réponse	pas de réponse	pas de réponse	UDVI:1975 § transfusion sanguine: § drogues par voie intranasale:1975 § partenaire sexuel HCV positif:2008 § procédure médicale invasive:1977 § emprisonnnement:	n	y
40	01-039	1985	2005	y	n	cannabis § cocaïne	parfois	parfois	pas de réponse	UDVI:2005 § procédure médicale invasive: § comportement homo- /bisexuel:2001 § entourage positif (non sexuel): § piercing:2001	y	y
41	01-040	1972	1990	y	y	héroïne	jamais	jamais	pas de réponse	UDVI:1990 § drogues par voie intranasale:1990 § entourage positif (non sexuel): § emprisonnnement:2003	n	y
42	01-041	1964	1976	y	y	héroïne	jamais	jamais	non applicable	transfusion sanguine: § drogues par voie intranasale:1999 § partenaire sexuel HCV positif:2005 § accident de piqûre:2012 § tatouage:1982 § entourage positif (non sexuel): § emprisonnnement:1990	n	y
44	01-042	1981	2008	n	y	cannabis	données manquantes	données manquantes	souvent	UDVI: § transfusion sanguine:2010 § drogues par voie intranasale: § procédure médicale invasive:2010 § tatouage: § piercing:	n	y
45	01-043	1977	1990	y	y	héroïne	jamais	parfois	jamais	UDVI:1993 § drogues par voie intranasale: § procédure médicale invasive:2015 § mère HCV positif: § tatouage:1991 § prostitution:1993 § entourage positif (non sexuel):	n	y
46	01-044	1971	1990	y	y	héroïne § cocaïne	jamais	parfois	jamais	UDVI:2014 § tatouage: § prostitution:2000 § comportement homo- /bisexuel:2015 § entourage positif (non sexuel): § emprisonnnement:1999	n	n
47	01-045	1983	2003	y	y	héroïne § cocaïne § crack / freebase § speedball	jamais	souvent	parfois	UDVI:2003 § emprisonnnement:2006	y	y
48	01-046	1987	/	y	y	héroïne § cocaïne	jamais	jamais	souvent	UDVI:2010 § tatouage:2006 § piercing:2006	n	n
49	01-047	1973	/	y	y	héroïne § cocaïne	jamais	souvent	toujours	UDVI:2006 § procédure médicale invasive:1988 § emprisonnnement:2001	n	y
50	01-048	1978	/	m	m	données manquantes	données manquantes	données manquantes	données manquantes		n	m
51	01-049	1956	1976	y	y	héroïne	jamais	souvent	toujours	UDVI:1976 § drogues par voie intranasale:2010 § procédure médicale invasive:2006 § tatouage:2006 § emprisonnnement:1995	n	n
52	01-050	1981	1999	y	y	héroïne § cocaïne	parfois	parfois	jamais	UDVI:2000 § piercing:1997	n	n
53	01-051	1983	1996	y	y	héroïne § cocaïne	jamais	souvent	souvent	UDVI:1998 § partenaire sexuel HCV positif:2000 § tatouage:2001 § emprisonnnement:2009	n	y
54	01-052	1975	1994	y	y	héroïne § cocaïne	non applicable	parfois	jamais	tatouage:1984	n	y
55	01-053	1958	1975	y	y	héroïne	jamais	parfois	jamais	UDVI:2015 § transfusion sanguine:1989 § partenaire sexuel HCV positif:2002 § procédure médicale invasive:1985 § tatouage:1998	n	y
56	01-054	1980	2004	y	y	cannabis § héroïne § cocaïne § speedball	jamais	parfois	jamais	UDVI:2005 § drogues par voie intranasale:2004 § partenaire sexuel HCV positif:2005 § tatouage:2000 § prostitution:2002 § comportement homo- /bisexuel:2002 § emprisonnnement:2006 § piercing:2005	n	y
57	01-055	1971	1997	y	n	héroïne § cocaïne § speedball	jamais	parfois	pas de réponse	UDVI:1997 § procédure médicale invasive:1990 § tatouage: § entourage positif (non sexuel): § emprisonnnement:1998	n	n
58	01-056	1983	1996	y	y	héroïne § cocaïne	jamais	toujours	jamais	UDVI:2011 § entourage positif (non sexuel):2003 § piercing:2002	n	y
59	01-057	1972	1989	y	y	cannabis § héroïne § cocaïne § crack / freebase § speedball	jamais	jamais	toujours	UDVI:1995 § transfusion sanguine:1988 § drogues par voie intranasale:1999 § partenaire sexuel HCV positif:2015 § procédure médicale invasive:2012	n	y
60	01-058	1969	1985	y	y	héroïne	jamais	jamais	toujours	UDVI:1986 § accident de piqûre: § entourage positif (non sexuel):1986 § emprisonnnement:2010	n	y
61	01-059	1983	05.1996	y	y	héroïne § cocaïne § speedball § LSD § autre, spécifier	parfois	toujours	toujours	drogues par voie intranasale: § partenaire sexuel HCV positif: § accident de piqûre: § prostitution: § emprisonnnement: § piercing:	y	y
62	01-060	1989	/	y	y	héroïne § cocaïne	jamais	jamais	toujours	UDVI:2015 § prostitution:	y	y
63	01-061	1963	1977	y	n	héroïne	jamais	jamais	toujours	UDVI:1996 § drogues par voie intranasale:1996 § accident de piqûre:2002 § entourage positif (non sexuel):1996 § emprisonnnement:1989	n	y
64	01-062	1989	2007	y	y	cannabis § héroïne § cocaïne	jamais	toujours	jamais	UDVI:2007 § accident de piqûre:2009 § piercing:2009	n	y
65	01-063	1993	2008	y	n	héroïne § cocaïne	parfois	toujours	jamais	UDVI:2015 § drogues par voie intranasale:2015 § partenaire sexuel HCV positif: § tatouage:2005 § comportement homo- /bisexuel:2009 § entourage positif (non sexuel):2009 § piercing:2009	n	y
66	01-064	1976	1993	n	n	autre, spécifier § pas de réponse	jamais	souvent	toujours	UDVI: § drogues par voie intranasale: § procédure médicale invasive: § accident de piqûre: § tatouage: § prostitution: § entourage positif (non sexuel): § piercing:	n	y
67	01-065	1978	1996	y	n	cannabis § héroïne § cocaïne § speedball	jamais	parfois	jamais	UDVI: § drogues par voie intranasale: § tatouage: § emprisonnnement:	n	y
68	01-066	1976	1994	y	y	cannabis § héroïne § cocaïne § crack / freebase § speedball § crystal meth § LSD	jamais	parfois	toujours	UDVI: § drogues par voie intranasale: § partenaire sexuel HCV positif: § accident de piqûre: § entourage positif (non sexuel):	y	y
69	01-067	1971	2001	n	y	cannabis	jamais	toujours	toujours	UDVI: § transfusion sanguine: § drogues par voie intranasale: § procédure médicale invasive: § accident de piqûre: § prostitution: § entourage positif (non sexuel): § emprisonnnement:	n	y
70	01-068	1979	1996	y	y	cannabis § héroïne § cocaïne § speedball	jamais	parfois	toujours	UDVI:2000 § drogues par voie intranasale:1996 § tatouage:2000 § entourage positif (non sexuel):2000 § emprisonnnement:2000	y	n
71	01-069	1982	1998	y	y	héroïne § cocaïne	jamais	jamais	toujours	UDVI:2002 § partenaire sexuel HCV positif:2012 § tatouage:2006 § emprisonnnement:2004 § piercing:2000	n	y
72	01-070	1974	1996	y	y	héroïne § cocaïne	parfois	toujours	toujours	UDVI:2014 § drogues par voie intranasale:1996 § tatouage:2001 § entourage positif (non sexuel):2006 § emprisonnnement:1994	n	y
73	01-071	1985	1998	y	y	cannabis § héroïne § cocaïne § speedball § autre, spécifier	jamais	souvent	toujours	UDVI: § drogues par voie intranasale: § partenaire sexuel HCV positif: § mère HCV positif: § accident de piqûre: § tatouage: § prostitution: § comportement homo- /bisexuel: § entourage positif (non sexuel): § emprisonnnement: § piercing:	n	y
74	01-072	1978	1996	y	y	cannabis § héroïne § cocaïne § speedball § LSD § autre, spécifier	souvent	jamais	toujours	UDVI:2002 § drogues par voie intranasale:1998 § tatouage:2005 § entourage positif (non sexuel):2000	n	y
75	01-073	1962	/	y	n	héroïne	jamais	parfois	toujours	UDVI: § drogues par voie intranasale: § entourage positif (non sexuel):	n	n
76	01-075	1983	1998	y	y	héroïne	jamais	souvent	pas de réponse	UDVI:2003 § drogues par voie intranasale:1998 § tatouage:1998 § entourage positif (non sexuel):	n	y
77	01-076	1979	1994	y	y	héroïne	jamais	jamais	non applicable	UDVI:1998 § drogues par voie intranasale:1998 § tatouage:1997	n	y
78	01-077	1978	199	y	y	héroïne § cocaïne § speedball	parfois	toujours	non applicable	UDVI:1972 § transfusion sanguine:2009 § drogues par voie intranasale:1992 § partenaire sexuel HCV positif: § accident de piqûre: § tatouage:1992 § emprisonnnement:1992 § piercing:2006	y	y
79	01-078	1975	1995	y	y	héroïne § cocaïne	non applicable	jamais	non applicable	partenaire sexuel HCV positif:2009 § procédure médicale invasive:1982 § entourage positif (non sexuel): § emprisonnnement:2007	n	n
80	01-079	1983	1992	y	y	cannabis § héroïne § cocaïne	jamais	données manquantes	non applicable	UDVI:1997 § drogues par voie intranasale:1999 § partenaire sexuel HCV positif: § accident de piqûre: § prostitution: § comportement homo- /bisexuel: § entourage positif (non sexuel): § emprisonnnement: § piercing:	y	n
81	01-080	1965	1999	y	y	héroïne	jamais	jamais	non applicable		n	y
82	01-081	1974	1994	y	n	héroïne § cocaïne § autre, spécifier	jamais	jamais	jamais	UDVI: § drogues par voie intranasale: § partenaire sexuel HCV positif: § procédure médicale invasive: § accident de piqûre: § tatouage: § entourage positif (non sexuel):	n	y
83	01-082	1971	1985	y	y	cannabis § héroïne § cocaïne	jamais	parfois	non applicable	UDVI:1997 § transfusion sanguine:1996 § drogues par voie intranasale:1993 § partenaire sexuel HCV positif: § procédure médicale invasive:2006 § tatouage:1989 § entourage positif (non sexuel): § emprisonnnement:1994 § piercing:1996	y	y
84	01-083	1987	2001	y	y	héroïne § cocaïne § autre, spécifier	jamais	jamais	non applicable	UDVI: § accident de piqûre: § tatouage:2006 § comportement homo- /bisexuel: § piercing:2004	n	y
85	01-084	1986	2000	y	n	héroïne	jamais	jamais	non applicable	UDVI:2000 § drogues par voie intranasale:2005 § procédure médicale invasive:1996 § accident de piqûre: § tatouage:2005 § emprisonnnement:2013	n	y
86	01-085	1971	1993	n	n	pas de réponse	parfois	parfois	souvent	UDVI:1999 § drogues par voie intranasale: § partenaire sexuel HCV positif: § procédure médicale invasive:1988 § tatouage:1990 § emprisonnnement:2015	n	y
87	01-086	1984	2002	y	y	cannabis § héroïne	jamais	parfois	parfois	UDVI:2003 § drogues par voie intranasale:2002 § tatouage:2004 § entourage positif (non sexuel): § emprisonnnement:2015	n	y
88	01-087	1966	1983	y	n	héroïne	jamais	souvent	jamais	UDVI:1998 § transfusion sanguine:1994 § partenaire sexuel HCV positif:2014 § procédure médicale invasive:1994 § tatouage:1987 § emprisonnnement:1989 § piercing:1987	n	y
89	01-088	1971	1987	y	n	cannabis § héroïne	jamais	parfois	non applicable	UDVI: § partenaire sexuel HCV positif: § procédure médicale invasive: § accident de piqûre: § emprisonnnement:	n	y
90	01-089	1983	2015	y	y	cannabis § cocaïne	jamais	jamais	jamais	emprisonnnement:2003 § piercing:2000	n	n
91	01-090	1974	1995	y	y	héroïne § cocaïne	jamais	toujours	jamais	UDVI: § transfusion sanguine: § drogues par voie intranasale: § procédure médicale invasive:	n	y
92	01-091	1971	/	y	y	héroïne § cocaïne	jamais	jamais	pas de réponse	UDVI:2006 § tatouage:1993 § emprisonnnement: § piercing:1995	n	y
94	01-092	1989	2005	y	y	cocaïne § crack / freebase	non applicable	toujours	données manquantes	prostitution:2008 § emprisonnnement:2012	n	n
95	01-093	1988	01.2014	y	y	cannabis § héroïne § cocaïne	jamais	jamais	jamais	UDVI: § partenaire sexuel HCV positif: § entourage positif (non sexuel): § piercing:	n	n
96	01-094	1983	2013	y	y	héroïne	jamais	jamais	toujours	UDVI:2013	n	y
97	01-095	1986	05.02.2009	y	y	cannabis § héroïne § cocaïne	jamais	jamais	jamais		n	n
98	01-096	1987	2004	n	n	pas de réponse	parfois	toujours	pas de réponse	UDVI:2003 § partenaire sexuel HCV positif:2009 § procédure médicale invasive:1997 § accident de piqûre: § tatouage:2001 § comportement homo- /bisexuel:2010 § entourage positif (non sexuel): § piercing:2005	n	y
99	01-097	1976	2001	y	y	héroïne	jamais	souvent	parfois	UDVI:2012 § drogues par voie intranasale:2000 § procédure médicale invasive:2015 § tatouage:2006 § emprisonnnement:2006 § piercing:1998	n	n
100	01-098	1967	1994	y	y	cannabis § héroïne	non applicable	souvent	souvent	drogues par voie intranasale: § procédure médicale invasive: § emprisonnnement:	n	n
101	01-099	1974	1989	y	y	héroïne	données manquantes	données manquantes	données manquantes	UDVI:1990 § procédure médicale invasive:2015 § tatouage:1989 § emprisonnnement:2013	n	n
102	01-100	1983	1996	y	y	cannabis § héroïne § cocaïne § speedball § LSD § autre, spécifier	non applicable	parfois	toujours	transfusion sanguine: § drogues par voie intranasale: § procédure médicale invasive: § tatouage: § entourage positif (non sexuel): § emprisonnnement: § piercing:	n	n
103	01-101	1978	/	y	y	héroïne	non applicable	parfois	toujours	transfusion sanguine: § tatouage:	n	n
104	01-102	1958	1972	y	y	cannabis § héroïne § cocaïne	non applicable	parfois	toujours	emprisonnnement: § piercing:	n	y
105	01-103	1985	2001	y	y	cannabis § héroïne § cocaïne	jamais	souvent	jamais	UDVI: § drogues par voie intranasale: § accident de piqûre: § tatouage: § prostitution: § entourage positif (non sexuel): § piercing:	n	y
106	01-104	1984	2000	y	y	cannabis § héroïne	jamais	parfois	toujours	UDVI:2006	n	y
107	01-105	1986	2005	y	y	cannabis § héroïne § cocaïne	jamais	parfois	toujours		n	n
108	01-106	1969	jamais	n	n	pas de réponse	non applicable	non applicable	non applicable		n	n
109	01-107	1972	1989	y	y	héroïne	données manquantes	pas de réponse	pas de réponse	drogues par voie intranasale:	n	y
110	01-108	1964	1977	y	n	pas de réponse	jamais	jamais	toujours	UDVI:1977 § drogues par voie intranasale:1977 § tatouage:2008 § emprisonnnement:1995	n	n
111	01-109	1985	1995	y	y	héroïne	jamais	jamais	jamais	UDVI:2004 § tatouage:1998 § emprisonnnement:	n	n
112	01-110	1972	1995	y	y	héroïne § cocaïne	jamais	jamais	pas de réponse	UDVI:2000 § drogues par voie intranasale:1998 § partenaire sexuel HCV positif:2000 § piercing:1997	n	y
130	01-111	1985	2001	y	y	héroïne § cocaïne	jamais	souvent	toujours	UDVI:2010 § drogues par voie intranasale:2005 § procédure médicale invasive:2008 § tatouage:2010 § entourage positif (non sexuel): § emprisonnnement:2002	n	y
129	01-112	1972	01.01.1987	y	y	héroïne § cocaïne	jamais	parfois	toujours	UDVI: § procédure médicale invasive: § accident de piqûre: § tatouage: § entourage positif (non sexuel): § emprisonnnement:	y	n
128	01-113	1987	2000	y	n	héroïne	jamais	jamais	jamais	UDVI:2000 § partenaire sexuel HCV positif:2001 § tatouage:2012 § prostitution: § piercing:2005	y	y
127	01-114	1976	1990	y	y	héroïne	jamais	jamais	pas de réponse	UDVI:1990	n	n
126	01-115	1979	01.01.1989	y	y	héroïne § cocaïne	jamais	toujours	non applicable	UDVI: § drogues par voie intranasale: § procédure médicale invasive: § tatouage: § entourage positif (non sexuel): § emprisonnnement: § piercing:	y	y
125	01-116	1974		y	y	cannabis § héroïne § cocaïne	jamais	parfois	jamais	entourage positif (non sexuel):	n	y
123	01-118	1963	1978	y	y	cannabis § héroïne § cocaïne § crack / freebase § speedball § crystal meth § LSD	parfois	toujours	toujours	UDVI: § drogues par voie intranasale: § partenaire sexuel HCV positif: § procédure médicale invasive: § accident de piqûre: § tatouage: § prostitution: § comportement homo- /bisexuel: § entourage positif (non sexuel):	n	y
122	01-119	1974	06.1991	y	y	héroïne	jamais	jamais	toujours	UDVI:2009 § drogues par voie intranasale: § tatouage:1994	n	y
121	01-121	1981	1997	y	y	héroïne	jamais	données manquantes	toujours	UDVI: § drogues par voie intranasale: § procédure médicale invasive: § tatouage: § prostitution: § emprisonnnement: § piercing:	n	y
120	01-122	2016	1996	y	n	speedball	jamais	jamais	toujours	UDVI:1996 § tatouage:2000 § entourage positif (non sexuel): § emprisonnnement:2010	n	y
119	01-123	1992	2010	y	y	cannabis § héroïne § cocaïne	jamais	jamais	jamais	UDVI: § tatouage:2011 § entourage positif (non sexuel):2010 § emprisonnnement:2011 § piercing:2008	n	n
118	01-124	1989	2010	y	y	héroïne § cocaïne	parfois	parfois	toujours	UDVI:2010 § partenaire sexuel HCV positif: § mère HCV positif: § entourage positif (non sexuel): § emprisonnnement:2010	y	n
135	01-125	1984	1999	y	y	cannabis § héroïne	jamais	parfois	toujours	UDVI:2011 § entourage positif (non sexuel):	n	y
136	01-126	1992	2006	y	y	cannabis § héroïne § cocaïne	jamais	parfois	toujours	UDVI:2006	y	y
185	01-127	1987	2004	y	y	héroïne § cocaïne	jamais	jamais	parfois	UDVI:2004 § tatouage:2008	n	y
137	01-128	1978	2004	y	y	héroïne § cocaïne	jamais	jamais	toujours	UDVI:2004	n	n
138	01-129	1964	FIN ANNEE 90	y	n	héroïne	jamais	parfois	toujours	UDVI: § drogues par voie intranasale:	n	n
143	01-130	1973	1991	y	y	héroïne	parfois	parfois	toujours	UDVI:1993 § drogues par voie intranasale:1991 § comportement homo- /bisexuel:2001 § entourage positif (non sexuel):	n	y
145	01-131	1977	1993	y	y	héroïne § cocaïne	jamais	souvent	pas de réponse	UDVI:2002 § drogues par voie intranasale:1996 § partenaire sexuel HCV positif:2013 § procédure médicale invasive:1985 § entourage positif (non sexuel):	n	y
144	01-132	1979	1995	y	y	héroïne § cocaïne	parfois	parfois	toujours	UDVI: § drogues par voie intranasale: § partenaire sexuel HCV positif: § procédure médicale invasive: § tatouage: § prostitution: § entourage positif (non sexuel):	y	y
146	01-133	1968	1998	y	y	héroïne	pas de réponse	pas de réponse	toujours	UDVI:1998 § tatouage:1998 § comportement homo- /bisexuel:	n	y
151	01-134	1975	06.1986	y	y	cannabis § héroïne § cocaïne	jamais	parfois	non applicable	UDVI:2016 § drogues par voie intranasale:1986 § entourage positif (non sexuel):	n	y
164	01-135	1973	1991	y	y	cannabis § héroïne § cocaïne	jamais	parfois	toujours	UDVI:	n	y
210	01-136	1966									n
165	01-138	1965	1987	y	n	héroïne § cocaïne	jamais	parfois	toujours	UDVI:1987 § drogues par voie intranasale: § tatouage:1979	n	n
166	01-139	1974	01.01.1990	y	y	cannabis § héroïne § cocaïne	jamais	jamais	jamais	drogues par voie intranasale:2003 § tatouage: § entourage positif (non sexuel): § piercing:	n	y
167	01-140	1978	1997	y	y	héroïne § cocaïne	toujours	souvent	toujours	UDVI:1997	n	n
168	01-141	1987	1998	y	n	cannabis § cocaïne	jamais	jamais	jamais		n	n
169	01-142	1978	01.06.1994	y	n	héroïne	jamais	parfois	non applicable	UDVI: § drogues par voie intranasale: § tatouage: § entourage positif (non sexuel):	n	y
170	01-143	1973	1987	m	y	héroïne	jamais	toujours	non applicable	UDVI:1996 § drogues par voie intranasale: § tatouage: § entourage positif (non sexuel): § emprisonnnement: § piercing:	n	y
171	01-144	1964	1980	y	y	héroïne § cocaïne	jamais	parfois	jamais	UDVI:1979 § drogues par voie intranasale: § accident de piqûre: § entourage positif (non sexuel): § emprisonnnement: § piercing:	n	y
173	01-145	1966	1984	y	y	héroïne § cocaïne	jamais	jamais	toujours	UDVI:1984 § drogues par voie intranasale: § emprisonnnement:	n	n
174	01-147	1977	1994	y	y	cannabis § héroïne	jamais	jamais	toujours	UDVI:2011 § drogues par voie intranasale:2006 § comportement homo- /bisexuel:1996 § entourage positif (non sexuel): § emprisonnnement:2016	n	n
175	01-148	1972	1980	y	m	cannabis § héroïne § cocaïne	jamais	jamais	toujours	UDVI:1980 § partenaire sexuel HCV positif: § tatouage: § emprisonnnement:	n	y
176	01-149	1984	2004	y	n	cannabis § héroïne	non applicable	toujours	non applicable	drogues par voie intranasale:2015 § partenaire sexuel HCV positif:2013	n	y
184	01-152	1990	2007	y	y	héroïne	non applicable	jamais	toujours	drogues par voie intranasale: § prostitution:	n	n
178	01-153	1974	1984	y	y	cannabis § héroïne § cocaïne	jamais	parfois	toujours	UDVI:1984 § tatouage: § entourage positif (non sexuel): § piercing:	n	y
179	01-154	1987	04.06.2000	y	y	cannabis § héroïne § cocaïne § crack / freebase § speedball	parfois	parfois	toujours	UDVI:2014 § drogues par voie intranasale:2007 § entourage positif (non sexuel): § emprisonnnement:2000	n	y
180	01-155	1965	1974	y	n	héroïne	non applicable	parfois	toujours	drogues par voie intranasale:1991 § emprisonnnement:1986	n	n
191	01-156	1968	1986	y	y	cannabis § héroïne § cocaïne	parfois	parfois	jamais	UDVI:1986 § drogues par voie intranasale:2006 § partenaire sexuel HCV positif:2012 § procédure médicale invasive: § accident de piqûre:1986 § tatouage:2012 § emprisonnnement:1986 § piercing:1981	n	y
192	01-157	1981	1995	y	y	cannabis § héroïne § cocaïne § crack / freebase § speedball	jamais	souvent	parfois	UDVI:2004 § drogues par voie intranasale:1999 § partenaire sexuel HCV positif:2003 § procédure médicale invasive:2013 § accident de piqûre:2016 § entourage positif (non sexuel):1996 § emprisonnnement:1999	n	n
193	01-158	1970	1995	y	n	héroïne § cocaïne	jamais	souvent	non applicable	UDVI:2004 § transfusion sanguine:2015 § drogues par voie intranasale:2016 § partenaire sexuel HCV positif:2010 § procédure médicale invasive:2016 § accident de piqûre:2016 § piercing:1996	n	y
186	01-159	1980	1994	y	y	héroïne § cocaïne	jamais	toujours	toujours	UDVI:2006 § drogues par voie intranasale:1998 § partenaire sexuel HCV positif: § tatouage:1996 § entourage positif (non sexuel): § piercing:1995	n	y
189	01-160	1965	1988	y	y	cannabis § héroïne	jamais	toujours	jamais	UDVI:1986 § drogues par voie intranasale:1990 § partenaire sexuel HCV positif: § accident de piqûre:	n	y
190	01-161	1979	2004	y	n	héroïne	parfois	souvent	parfois	UDVI:2012 § emprisonnnement:2012	n	y
198	01-163	1983	01.1993	y	y	cannabis § héroïne	jamais	jamais	jamais	drogues par voie intranasale: § partenaire sexuel HCV positif: § mère HCV positif: § tatouage: § entourage positif (non sexuel): § emprisonnnement: § piercing:	n	y
202	01-164	1970	1997	y	y	héroïne	jamais	jamais	non applicable	UDVI:1997 § drogues par voie intranasale:1997 § partenaire sexuel HCV positif:1997 § entourage positif (non sexuel): § emprisonnnement:2015 § piercing:1997	n	n
203	01-165	1992	2006	y	y	cannabis § cocaïne	non applicable	souvent	toujours	drogues par voie intranasale:2014 § procédure médicale invasive:2016 § tatouage:2010 § piercing:2008	n	n
204	01-166	1965	1996	y	y	cocaïne	parfois	non applicable	toujours	UDVI: § UDVI:	n	y
205	01-167	1988	2016	y	y	héroïne § cocaïne	jamais	jamais	parfois	UDVI:2016	n	n
206	01-168	1985	2004	y	y	cannabis § héroïne § cocaïne	souvent	souvent	toujours	UDVI:2005 § partenaire sexuel HCV positif: § emprisonnnement:2003	n	y
207	01-169	1984	1999	y	y	cocaïne	pas de réponse	pas de réponse	parfois	procédure médicale invasive: § tatouage:2001 § emprisonnnement:2013 § piercing:	n	n
208	01-170	1966	1979	y	y	cocaïne	jamais	souvent	toujours	UDVI:1982 § drogues par voie intranasale: § entourage positif (non sexuel):1982 § emprisonnnement:1997	n	n
209	01-171	1964	2004	y	y	héroïne § cocaïne	pas de réponse	souvent	pas de réponse	UDVI:2005 § drogues par voie intranasale:	n	y
211	02-003	1973	1990	y	n	héroïne	parfois	jamais	jamais	UDVI:	n	y
212	02-011	1973									y
213	02-018	1976	1994	y	y	héroïne	parfois	parfois	parfois	UDVI:2001 § transfusion sanguine:1999 § partenaire sexuel HCV positif: § tatouage:2005	n	y
139	10-001	1990	01.01.2003/2004	y	y	cocaïne	jamais	souvent	toujours		y	n
141	10-002	1987		y	y	cannabis § héroïne § cocaïne § speedball	parfois	souvent	toujours		n	y
142	10-003	1972	1991	y	y	héroïne § cocaïne	jamais	parfois	toujours	UDVI:1991	n	y
152	10-004	1973	01.06.1988	n	y	héroïne § cocaïne	jamais	parfois	toujours	drogues par voie intranasale: § procédure médicale invasive: § entourage positif (non sexuel):	n	n
153	10-006	1985	1992	y	y	héroïne § cocaïne	jamais	parfois	toujours	UDVI:	n	y
154	10-007	1972	1992	y	y	cannabis § héroïne	jamais	jamais	toujours	UDVI:1992 § tatouage:1994	n	y
155	10-008	1987		y	y	cocaïne	jamais	parfois	jamais	UDVI: § accident de piqûre: § tatouage: § piercing:	n	n
156	10-009	1977	2016	y	y	cannabis § héroïne	pas de réponse	pas de réponse	pas de réponse	mère HCV positif:2016	n	n
157	10-010	1981	1993	y	y	héroïne § cocaïne	jamais	souvent	pas de réponse	UDVI:2006 § transfusion sanguine: § tatouage: § entourage positif (non sexuel): § emprisonnnement: § piercing:	n	y
158	10-011	1985	1995	y	m	pas de réponse	jamais	parfois	toujours	drogues par voie intranasale: § accident de piqûre: § tatouage: § entourage positif (non sexuel): § emprisonnnement: § piercing:	n	n
159	10-012	1978	1998	y	y	cannabis § héroïne § cocaïne	jamais	jamais	parfois	UDVI:1996 § tatouage:2013 § emprisonnnement:2013	n	n
160	10-013	1983	1996	y	n	cocaïne	non applicable	données manquantes	souvent	drogues par voie intranasale:1997 § tatouage:1999	n	n
161	10-014	1982	1999	y	y	cannabis § héroïne § cocaïne § speedball	parfois	souvent	parfois	UDVI: § comportement homo- /bisexuel:	n	y
162	10-015	1992	2005	y	y	cannabis	jamais	parfois	parfois	partenaire sexuel HCV positif: § comportement homo- /bisexuel:	n	n
163	10-016	1971	1986	y	n	cannabis § héroïne § cocaïne § autre, spécifier	jamais	jamais	toujours	UDVI:1986 § transfusion sanguine:2011 § drogues par voie intranasale:1983 § procédure médicale invasive:1999 § tatouage:1997 § emprisonnnement:1997	n	y
181	10-017	1982	1996	y	y	cannabis § héroïne § cocaïne	parfois	toujours	toujours	UDVI:2001 § drogues par voie intranasale:2001 § partenaire sexuel HCV positif: § accident de piqûre:2014 § tatouage:2012 § prostitution:2001 § comportement homo- /bisexuel:1994 § entourage positif (non sexuel): § emprisonnnement:2001 § piercing:1998	y	y
182	10-018	1975	03.12.1995	n	n	crack / freebase	jamais	jamais	jamais	UDVI:	n	n
183	10-019	1986	2000	y	n	autre, spécifier	pas de réponse	jamais	pas de réponse	drogues par voie intranasale:	n	n
194	10-020	1996	2010	y	y	cannabis	non applicable	parfois	toujours	drogues par voie intranasale:2010 § mère HCV positif: § entourage positif (non sexuel): § emprisonnnement: § piercing:	n	n
195	10-021	1957	1970	y	y	cocaïne	non applicable	souvent	toujours	drogues par voie intranasale:1970 § procédure médicale invasive:2014 § entourage positif (non sexuel):1970 § emprisonnnement:	n	y
196	10-023	1978	01.01.1996	n	n	autre, spécifier	jamais	jamais	jamais	UDVI:1996 § drogues par voie intranasale:2001 § accident de piqûre:2000 § tatouage:1992 § entourage positif (non sexuel): § emprisonnnement: § piercing:	n	y
197	10-024	1991	01.06.2009	y	y	cannabis § cocaïne § autre, spécifier	jamais	toujours	toujours	drogues par voie intranasale: § prostitution: § entourage positif (non sexuel):	n	n
199	10-026	1996	2013	y	y	cannabis § cocaïne	jamais	jamais	toujours	UDVI:2016 § drogues par voie intranasale:2013 § piercing:2016	n	y
200	10-027	1968	1985	n	n	autre, spécifier	parfois	parfois	jamais	UDVI:1985 § transfusion sanguine:2013 § drogues par voie intranasale:2016 § partenaire sexuel HCV positif: § tatouage:1985	n	n
201	10-029	1973	06.2016	n	n	pas de réponse	pas de réponse	pas de réponse	toujours	UDVI:1998 § drogues par voie intranasale: § tatouage: § entourage positif (non sexuel): § emprisonnnement:	n	n
177	99-001	1996	2009	y	n	cannabis § héroïne	jamais	souvent	non applicable	UDVI:2015 § drogues par voie intranasale:2009 § procédure médicale invasive:2003 § tatouage:2009 § entourage positif (non sexuel):2015 § piercing:2009		n
